# Supplementary material for: Circulating sphingosine-1-phosphate as a prognostic biomarker for community-acquired pneumonia
Source: PLoS One. 2019 May 15;14(5):e0216963. doi: 10.1371/journal.pone.0216963 (PMC6519827; doi:10.1371/journal.pone.0216963)
Supplement: S1 Dataset — (XLSX) [file pone.0216963.s006.xlsx]

## Sheet: 工作表1
Diagnosis	Steroid	ICU	Exp	Hosp	PSI-S	curb_l	CURB65	LOS	S1P	S1P-P	CRP	AGE	SEX	DM	HTN
Control	0	0	0	0	NA	NA	NA	NA	181.273	NA	NA	18-30	F	0	0
Control	0	0	0	0	NA	NA	NA	NA	17.007	NA	NA	18-30	M	0	0
Control	0	0	0	0	NA	NA	NA	NA	1.5625	NA	NA	18-30	M	0	0
Pn	0	0	0	0	37	Low	0	NA	1.982	NA	6.5	18-30	M	0	0
Control	0	0	0	0	NA	NA	NA	NA	35.295	NA	NA	18-30	M	0	0
Pn	0	0	0	1	NA	Low	0	7	198	NA	3	18-30	F	0	0
Pn	0	0	0	1	45	Low	1	6	32.377	9.384	2.8	18-30	M	0	0
Control	0	0	0	0	NA	NA	NA	NA	14.587	NA	NA	18-30	M	0	0
Control	0	0	0	0	NA	NA	NA	NA	10.946	NA	NA	18-30	F	0	0
Control	0	0	0	0	NA	NA	NA	NA	19.242	NA	NA	18-30	M	0	0
Control	0	0	0	0	NA	NA	NA	NA	13.119	NA	6.2	18-30	F	0	0
Pn	0	0	0	0	28	Low	1	NA	27.145	8.855	3.1	18-30	M	0	0
Control	0	0	0	0	NA	NA	NA	NA	17.929	NA	NA	18-30	F	0	0
Control	0	0	0	0	NA	NA	NA	NA	5.716	NA	NA	31-40	M	0	0
Pn	1	0	0	1	82	Low	1	4	28.872	32.02	6	31-40	F	0	0
Control	0	0	0	0	NA	NA	NA	NA	70.179	NA	NA	31-40	F	0	0
Pn	0	0	0	1	NA	Low	0	5	46.506	31.922	0.6	31-40	M	0	0
Control	0	0	0	0	NA	NA	NA	NA	4.703	NA	0.7	31-40	M	0	0
Control	0	0	0	0	NA	NA	NA	NA	53.803	NA	1.8	31-40	F	0	0
Control	0	0	0	0	NA	NA	NA	NA	1.5625	NA	0.1	31-40	F	0	0
Pn	0	0	0	1	35	Low	1	9	21.507	NA	18.5	31-40	M	0	0
Control	0	0	0	0	NA	NA	NA	NA	9.891	NA	NA	31-40	F	0	0
Control	0	0	0	0	NA	NA	NA	NA	1.37	NA	3	31-40	F	0	1
Control	0	0	0	0	NA	NA	NA	NA	8.848	NA	0.1	31-40	M	0	0
Control	0	0	0	0	NA	NA	NA	NA	2.415	NA	0.3	31-40	M	0	0
Pn	0	0	0	1	NA	Low	1	9	63.021	32.964	11.4	31-40	M	0	0
Control	0	0	0	0	NA	NA	NA	NA	1.5625	NA	0.2	41-50	F	0	0
Control	0	0	0	0	NA	NA	NA	NA	156.461	NA	NA	41-50	F	0	0
Control	0	0	0	0	NA	NA	NA	NA	9.834	NA	0.1	41-50	M	0	0
Control	0	0	0	0	NA	NA	NA	NA	54.648	NA	NA	41-50	M	1	1
Control	0	0	0	0	NA	NA	NA	NA	28.785	NA	0.3	41-50	F	0	0
Control	0	0	0	0	NA	NA	NA	NA	1.999	NA	0.1	41-50	F	0	0
Pn	0	0	0	0	47	Low	0	NA	12.88	NA	0.6	41-50	M	0	1
Control	0	0	0	0	NA	NA	NA	NA	17.23	NA	NA	41-50	M	0	0
Pn	0	0	0	0	49	Low	0	NA	84.97	NA	1.4	41-50	M	0	0
Control	0	0	0	0	NA	NA	NA	NA	2.943	NA	0.1	41-50	F	0	0
Control	0	0	0	0	NA	NA	NA	NA	8.53	NA	0.1	41-50	M	0	0
Control	0	0	0	0	NA	NA	NA	NA	1.562	NA	0.3	41-50	F	0	1
Control	0	0	0	0	NA	NA	NA	NA	7.475	NA	0.1	51-60	F	0	0
Control	0	0	0	0	NA	NA	NA	NA	7.771	NA	0.2	51-60	M	0	0
Control	0	0	0	0	NA	NA	NA	NA	5.52	NA	0.2	51-60	F	0	0
Pn	1	0	0	1	51	Low	0	5	192	NA	6.5	51-60	F	0	1
Control	0	0	0	0	NA	NA	NA	NA	11.261	NA	0.8	51-60	M	0	0
Control	0	0	0	0	NA	NA	NA	NA	114.209	NA	NA	51-60	F	1	0
Pn	0	0	0	1	83	Low	0	12	95.553	46.573	8.9	51-60	M	0	1
Pn	0	0	0	1	62	Low	1	5	16.004	NA	4.7	51-60	M	0	0
Control	0	0	0	0	NA	NA	NA	NA	14.266	NA	0.1	51-60	F	0	0
Control	0	0	0	0	NA	NA	NA	NA	10.211	NA	0.3	51-60	M	0	0
Control	0	0	0	0	NA	NA	NA	NA	12.824	NA	0.2	51-60	M	0	1
Pn	0	0	0	0	73	Low	1	NA	20.665	NA	NA	51-60	M	1	1
Pn	0	0	0	1	113	Low	1	3	121	NA	11.4	51-60	F	0	0
Pn	1	0	0	1	115	Low	1	11	28.715	61.403	5	51-60	M	1	1
Control	0	0	0	0	NA	NA	NA	NA	9.712	NA	6	51-60	M	0	1
Pn	1	0	0	1	76	Low	1	16	10.061	NA	20.1	51-60	M	0	0
Pn	1	0	0	1	97	Low	1	7	43.339	27.604	1.4	51-60	M	0	0
Pn	1	0	0	1	56	Low	1	3	34.723	44.624	0.2	51-60	F	0	0
Pn	0	0	0	1	46	Low	1	5	14.72	19.816	3.5	51-60	F	0	0
Control	0	0	0	0	NA	NA	NA	NA	26.156	NA	NA	51-60	F	0	0
Pn	0	0	0	0	57	Low	0	NA	190	NA	NA	51-60	M	1	1
Pn	1	0	0	0	77	Low	1	NA	33.032	NA	NA	51-60	M	0	0
Pn	1	0	0	0	87	Low	1	NA	15.271	NA	3.6	51-60	M	0	0
Pn	1	0	0	1	87	Low	1	6	36.235	40.353	4.5	51-60	M	0	1
Control	0	0	0	0	NA	NA	NA	NA	5.014	NA	NA	51-60	F	0	0
Pn	1	1	1	1	118	Moderate	2	NA	4.124	NA	17.4	51-60	M	0	0
Pn	1	0	0	1	108	Moderate	2	14	8.439	31.157	1.6	51-60	M	1	1
Control	0	0	0	0	NA	NA	NA	NA	11.39	NA	0.5	51-60	F	0	0
Control	0	0	0	0	NA	NA	NA	NA	14.389	NA	NA	51-60	M	0	0
Pn	0	0	0	1	129	High	3	12	35.1	14.2	4.8	51-60	F	0	1
Pn	0	0	0	1	149	High	3	14	1.5625	NA	1.5	51-60	M	0	0
Control	0	0	0	0	NA	NA	NA	NA	29.911	NA	NA	51-60	F	1	0
Control	0	0	0	0	NA	NA	NA	NA	7.685	NA	1.2	51-60	F	0	1
Pn	0	0	0	1	88	Low	1	5	12.246	NA	NA	51-60	F	0	1
Pn	1	0	0	1	81	Low	1	9	29.84	NA	0.9	51-60	M	0	1
Pn	1	0	0	1	92	Low	1	7	66.465	NA	1.7	61-70	M	0	0
Pn	0	0	0	1	81	Moderate	2	9	112.682	NA	5.8	61-70	M	1	0
Control	0	0	0	0	NA	NA	NA	NA	4.111	NA	0.1	61-70	M	1	0
Control	0	0	0	0	NA	NA	NA	NA	35.829	NA	2.1	61-70	F	0	0
Control	0	0	0	0	NA	NA	NA	NA	80.129	NA	NA	61-70	F	1	1
Pn	1	0	0	1	82	Low	1	7	28.56	112.667	NA	61-70	M	0	0
Pn	0	0	0	1	52	Low	1	11	18.97	NA	22.7	61-70	F	0	0
Control	0	0	0	0	NA	NA	NA	NA	8.324	NA	NA	61-70	M	0	0
Control	0	0	0	0	NA	NA	NA	NA	8.316	NA	0.2	61-70	M	1	0
Pn	0	0	0	1	83	Low	1	7	116.419	81.427	7.7	61-70	M	1	1
Control	0	0	0	0	NA	NA	NA	NA	15.059	NA	NA	61-70	M	1	0
Control	0	0	0	0	NA	NA	NA	NA	3.065	NA	2.8	61-70	M	1	0
Pn	1	0	0	1	124	Moderate	2	6	12.499	NA	1.5	61-70	M	0	1
Control	0	0	0	0	NA	NA	NA	NA	25.657	NA	NA	61-70	M	0	1
Control	0	0	0	0	NA	NA	NA	NA	21.631	NA	NA	61-70	F	0	0
Control	0	0	0	0	NA	NA	NA	NA	13.346	NA	NA	61-70	F	1	0
Control	0	0	0	0	NA	NA	NA	NA	2.944	NA	4	61-70	M	0	1
Pn	1	0	0	1	55	Low	1	13	17.354	39.163	3.8	61-70	F	1	1
Pn	1	0	0	1	95	High	3	8	83.012	NA	0.9	61-70	M	0	1
Pn	0	0	0	1	75	Low	1	8	45.676	12.156	8.3	61-70	F	0	0
Pn	0	0	0	1	105	Low	1	8	48.069	6.768	0.6	61-70	F	0	1
Pn	1	1	0	1	175	High	4	13	2.697	22.485	17	61-70	M	1	1
Control	0	0	0	0	NA	NA	NA	NA	15.511	NA	NA	61-70	F	0	0
Control	0	0	0	0	NA	NA	NA	NA	22.33	NA	0.1	61-70	M	0	0
Pn	0	0	0	1	116	Moderate	2	9	16.723	NA	1	61-70	F	1	1
Pn	1	0	0	0	66	Low	1	NA	143.804	NA	0.9	61-70	M	0	1
Pn	0	0	0	1	106	Moderate	2	14	102.177	19.154	15.8	61-70	M	0	0
Pn	1	0	0	1	106	Low	1	8	14.373	14.579	0.7	61-70	F	0	0
Control	0	0	0	0	NA	NA	NA	NA	9.87	NA	NA	61-70	F	0	1
Control	0	0	0	0	NA	NA	NA	NA	11.906	NA	2.5	61-70	M	1	0
Control	0	0	0	0	NA	NA	NA	NA	5.843	NA	0.1	61-70	M	0	1
Pn	0	0	0	1	101	Low	1	6	23.333	NA	6.2	61-70	M	0	0
Pn	1	0	0	1	68	Low	1	12	29.13	30.286	7.1	61-70	M	0	0
Pn	0	0	0	1	78	Low	1	4	26.214	87.833	0.8	61-70	M	0	1
Control	0	0	0	0	NA	NA	NA	NA	42.316	NA	NA	61-70	F	1	1
Control	0	0	0	0	NA	NA	NA	NA	11.106	NA	NA	61-70	F	0	0
Pn	1	0	0	0	119	High	3	NA	27.536	NA	5.7	61-70	F	1	1
Pn	0	0	0	0	89	Low	1	NA	65.6	NA	0.8	61-70	M	0	0
Pn	0	0	0	1	69	Low	1	9	29.84	10.88	11.2	61-70	F	0	0
Control	0	0	0	0	NA	NA	NA	NA	17.418	NA	3.9	61-70	M	1	1
Control	0	0	0	0	NA	NA	NA	NA	4.29	NA	2	61-70	F	0	1
Pn	1	0	0	1	110	Moderate	2	5	33.022	NA	4	61-70	M	1	1
Pn	1	0	0	1	90	Moderate	2	8	14.388	NA	7.2	61-70	M	0	0
Pn	1	0	0	1	121	Low	1	16	9.058	NA	23.6	71-80	M	1	1
Pn	0	0	0	1	71	Low	1	4	62.162	NA	4	71-80	M	1	0
Pn	0	0	0	1	111	Moderate	2	7	54.824	24.79	4.8	71-80	F	1	1
Control	0	0	0	0	NA	NA	NA	NA	1.106	NA	0.1	71-80	M	0	1
Pn	0	0	0	1	112	Low	1	7	140	NA	2.1	71-80	F	0	0
Pn	0	0	0	1	112	Low	1	12	11.832	NA	7.7	71-80	M	1	1
Control	0	0	0	0	NA	NA	NA	NA	15.484	NA	0.7	71-80	F	0	1
Control	0	0	0	0	NA	NA	NA	NA	3.991	NA	0.4	71-80	M	0	1
Pn	0	1	1	1	143	High	4	NA	12.8	NA	2.4	71-80	M	0	0
Pn	1	0	0	1	83	Low	1	6	16.465	NA	9.5	71-80	F	0	1
Control	0	0	0	0	NA	NA	NA	NA	6.005	NA	1.2	71-80	M	0	1
Pn	1	0	0	1	94	Low	1	6	121.44	NA	10.1	71-80	F	1	1
Pn	1	0	0	1	124	Moderate	2	4	107.852	98.924	3.7	71-80	M	0	0
Control	0	0	0	0	NA	NA	NA	NA	21.83	NA	NA	71-80	M	1	1
Pn	1	0	0	1	96	Low	1	5	37.781	NA	6.9	71-80	F	1	0
Pn	1	0	0	1	96	Moderate	2	9	135.937	62.929	1.5	71-80	F	1	1
Pn	0	0	0	1	126	High	3	10	81.492	26.582	0.6	71-80	F	0	1
Pn	1	0	0	1	136	Moderate	2	8	20.167	23.556	0.4	71-80	M	1	0
Pn	0	0	0	1	87	Low	1	9	34.576	8.79	3.9	71-80	F	0	0
Pn	1	0	0	1	147	High	3	25	2.265	NA	3.1	71-80	M	1	1
Control	0	0	0	0	NA	NA	NA	NA	3.635	NA	0.1	71-80	M	0	1
Pn	1	0	0	1	107	Low	1	5	28.908	54.526	0.8	71-80	M	0	1
Pn	0	0	0	1	109	Low	1	13	9.392	NA	15.6	71-80	F	0	0
Pn	0	0	0	0	79	Low	1	NA	191.171	NA	8	71-80	M	0	1
Control	0	0	0	0	NA	NA	NA	NA	19.334	NA	0.3	71-80	F	0	1
Pn	0	0	0	1	143	Moderate	2	20	4.967	NA	10.8	71-80	F	0	1
Pn	1	0	0	1	110	Low	1	11	43.453	62.125	2.9	71-80	M	0	0
Pn	1	0	0	1	111	Moderate	2	8	173.657	190	13.8	71-80	M	0	0
Pn	1	0	0	1	140	High	3	6	93.228	NA	12.4	71-80	F	0	0
Pn	1	1	0	1	130	High	3	18	5.443	35.959	1.3	71-80	F	0	1
Pn	0	0	0	1	121	High	3	9	134.027	108.469	11.4	81-90	M	1	1
Pn	0	0	0	1	100	Low	1	5	40.5	5.3	16	81-90	F	1	1
Pn	0	0	0	1	120	Low	1	7	15.6	14.391	4.9	81-90	F	1	1
Pn	0	0	0	1	121	Low	1	17	14.099	NA	11.6	81-90	M	1	0
Control	0	0	0	0	NA	NA	NA	NA	8.672	NA	0.2	81-90	M	1	1
Pn	1	1	0	1	112	Moderate	2	46	18.813	17.324	17.8	81-90	F	0	0
Pn	0	0	0	1	112	Low	1	5	41.468	13.41	1.1	81-90	M	1	1
Pn	1	0	0	1	102	Low	1	14	39.473	NA	3.7	81-90	F	0	0
Pn	1	1	0	1	132	High	4	15	15.381	140.295	9.3	81-90	F	0	1
Pn	0	0	0	1	102	Moderate	2	7	54.308	NA	16.3	81-90	F	1	1
Pn	0	0	0	1	102	Low	1	6	78.689	NA	8.5	81-90	M	0	1
Pn	0	1	1	1	112	High	3	NA	10.176	NA	9.1	81-90	F	0	0
Pn	0	0	0	1	92	Low	1	13	19.992	NA	1.9	81-90	M	0	0
Pn	0	0	0	0	82	Low	1	NA	135.637	NA	NA	81-90	F	0	0
Control	0	0	0	0	NA	NA	NA	NA	29.55	NA	NA	81-90	M	0	1
Pn	1	0	0	1	73	Low	1	8	12.67	42.228	6.4	81-90	M	0	0
Pn	1	0	0	1	103	High	3	11	41.461	97.791	6	81-90	M	1	1
Pn	1	0	0	1	83	Low	1	14	18.923	NA	12.5	81-90	M	0	0
Control	0	0	0	0	NA	NA	NA	NA	4.309	NA	0.1	81-90	M	0	1
Pn	1	1	1	1	114	Moderate	2	NA	5.371	NA	NA	81-90	M	0	1
Pn	1	0	NA	0	84	Low	1	NA	107.302	NA	6	81-90	F	0	0
Pn	1	0	0	1	114	Low	1	6	27.25	42.167	1.8	81-90	M	0	0
Pn	1	0	0	1	95	Low	1	5	78.864	109.274	3.8	81-90	M	1	0
Pn	0	0	0	1	135	High	4	12	4.483	NA	15.2	81-90	F	0	1
Control	0	0	0	0	NA	NA	NA	NA	5.901	NA	0.1	81-90	M	1	1
Pn	0	0	0	1	186	High	3	22	12.217	10.824	7.5	81-90	M	0	0
Pn	1	0	0	1	126	Moderate	2	13	18.661	48.286	0.5	81-90	M	0	0
Pn	1	1	0	1	116	High	3	13	24.396	28.304	5.72	81-90	M	0	0
Pn	1	0	0	1	116	Moderate	2	16	5.897	20.967	4.5	81-90	M	0	1
Pn	0	0	0	1	146	Low	1	7	150	NA	0.1	81-90	M	1	0
Control	0	0	0	0	NA	NA	NA	NA	3.363	NA	0.2	81-90	M	0	1
Pn	1	0	0	1	97	Moderate	2	10	18.634	30.466	2.8	81-90	M	0	1
Pn	1	1	0	1	167	High	3	7	16.23	NA	10.1	81-90	M	0	1
Pn	0	0	0	1	83	Low	1	12	90.94	44.395	6.2	81-90	M	0	0
Pn	0	0	0	1	97	Low	1	17	26.804	2.677	0.6	81-90	F	1	1
Pn	1	1	0	1	137	Moderate	2	18	6.822	17.526	7.1	81-90	M	0	1
Pn	1	0	0	1	127	High	3	9	17.118	18.697	16	81-90	M	0	0
Pn	0	0	0	1	147	Moderate	2	9	36.898	22.653	0.6	81-90	F	0	1
Control	0	0	0	0	NA	NA	NA	NA	13.234	NA	0.9	81-90	M	1	1
Pn	1	1	0	1	138	Moderate	2	37	3.922	58.466	3.3	81-90	M	1	1
Pn	1	0	0	1	98	Low	1	8	24.614	32.321	15.39	81-90	F	0	1
Pn	0	0	0	1	129	Low	1	14	17.098	10.736	12.5	81-90	M	0	0
Pn	1	0	0	1	109	Moderate	2	8	36.831	NA	7.6	81-90	M	0	0
Pn	1	1	0	1	128	Moderate	2	15	11.023	118.064	26.4	81-90	F	1	0
Pn	0	0	0	1	128	Moderate	2	4	35.721	26.861	2.3	81-90	F	0	0
Control	0	0	0	0	NA	NA	NA	NA	3.254	NA	9.1	81-90	M	0	1
Pn	0	0	0	1	129	Moderate	2	22	50.097	NA	1.6	81-90	M	0	0
Pn	0	0	0	1	155	Moderate	2	10	30.764	19.179	30.9	81-90	F	0	0
Pn	1	1	1	1	141	High	3	NA	16.206	NA	0.6	81-90	F	1	1
Pn	1	1	1	1	132	Moderate	2	NA	12.515	NA	6.5	>90	M	0	0
Pn	0	0	0	1	121	High	3	27	25.635	16.263	2	>90	M	0	0
Pn	1	1	0	1	121	High	3	38	7.727	35.765	11.2	>90	M	0	1
Pn	0	0	0	1	91	Low	1	8	49.985	NA	3	>90	F	0	1
Control	0	0	0	0	NA	NA	NA	NA	2.856	NA	0.2	>90	F	1	1
Pn	1	1	1	1	142	Moderate	2	NA	8.873	NA	2	>90	F	0	1
Pn	1	0	0	1	112	Moderate	2	7	27.877	NA	14.5	>90	M	0	0
Pn	0	0	0	1	115	Moderate	2	10	22.888	11.34	15.5	>90	F	0	0
Pn	1	0	0	1	93	Moderate	2	9	105.047	158.232	12	>90	F	1	1
Pn	1	0	0	1	133	Moderate	2	14	12.704	53.276	19.1	>90	M	0	1
Pn	1	0	0	1	223	High	3	16	8.807	13.702	10.1	>90	F	1	1
Pn	0	0	0	1	154	Low	1	9	28.754	NA	1.4	>90	F	0	1
Pn	0	1	1	1	185	High	3	NA	14.232	NA	11.5	>90	M	0	1
Pn	0	0	0	1	154	High	4	16	30.839	NA	NA	>90	M	0	0
Pn	1	1	0	1	154	High	3	17	4.974	57.678	16.8	>90	M	0	0
Pn	0	0	0	1	146	High	3	13	18.126	82.763	2.9	>90	F	0	1
Pn	0	1	0	1	136	High	4	11	9.343	24.53	3.4	>90	M	0	0
Pn	1	0	0	1	146	Low	1	8	31.507	53.718	1.6	>90	F	0	1
Pn	1	1	0	1	187	Moderate	2	18	15.41	83.671	7.6	>90	F	1	1
Pn	1	0	0	1	118	Moderate	2	9	45.252	81.98	0.2	>90	M	0	1
